# Supplementary material for: Appraisal Tools for Clinical Practice Guidelines: A Systematic Review
Source: PLoS One. 2013 Dec 9;8(12):e82915. doi: 10.1371/journal.pone.0082915 (PMC3857289; doi:10.1371/journal.pone.0082915)
Supplement: File S4 — Content characteristics of guideline appraisal tools. (XLS) [file pone.0082915.s005.xls]

## Sheet: Tabelle1
	Information retrieval	Health questions and health outcomes	Literature search	Literature selection	Evaluation of evidence	Grading of evidence	Consistency between evidence and recommendations	Consideration of different perspectives	Norms and values	Expert knowledge	Patient perspectives	Formulation of recommendations	Formulation of recommendations	Transferability	Comparability	Costs	Barriers and facilitators	Presentation of guideline content	Benefits and harms	Link to evidence	Alternatives	Options for management	Exceptions	Patient preferences	Reliability	Independent review	Pilot test	Scope	Rationale and objective	Guideline topic	Practice setting	Patient population	Provider population	Independence	Guideline development group	Guideline development organization and funding	Conflict of interest	Clarity and presentation	Clarity	Presentation	Updating	Currentness	Scheduled review	Dissemination, Implementation, Evaluation	Dissemination	Implementation	Evaluation
ADAPTE 2009 [1]	l	¢	¢	¢	l	¢	¢	l		¢		l	¢	l	¢	¢	¢	l	¢	¢																						¢
AGREE II 2009 [2]	l	¢	¢	¢	l	¢	¢	l			¢	l	¢	l			¢	l	¢	¢	l	¢			l	¢	¢	l	¢			¢	¢	l	¢	¢	¢	l	¢	¢	l	¢	¢	l	¢	¢	¢
APWCA 2010 [3]	l	¢			l	¢		l		¢		l	¢	l		¢	¢	l	¢	¢	l			¢	l	¢		l	¢	¢	¢	¢	¢	l	¢		¢				l	¢	¢	l			¢
APA 2002[4]					l	¢		l		¢	¢			l		¢	¢	l	¢	¢														l	¢						l		¢
Baxter 2003 [5]	l	¢	¢		l	¢		l	¢			l	¢	l		¢	¢				l		¢	¢	l	¢		l	¢	¢		¢	¢	l	¢		¢	l	¢		l	¢	¢
BÄK 1997 [6]														l		¢		l	¢	¢	l	¢	¢	¢	l	¢	¢	l	¢			¢		l	¢			l	¢	¢	l		¢	l		¢	¢
Calder 1997 [7]	l	¢	¢	¢	l	¢	¢					l	¢					l		¢	l	¢		¢	l	¢	¢	l	¢	¢		¢		l	¢			l	¢		l		¢	l			¢
Chong 2009 [8]	l		¢	¢	l	¢		l			¢	l	¢					l	¢	¢
Chou 2008[9,10]	l	¢		¢	l	¢		l			¢	l	¢	l	¢	¢	¢	l	¢	¢	l	¢		¢				l		¢	¢	¢		l	¢	¢	¢				l	¢	¢
Cluzeau 1999 [11]	l		¢	¢	l	¢	¢					l	¢	l		¢	¢	l	¢	¢	l	¢	¢	¢	l	¢	¢	l	¢	¢		¢		l	¢	¢		l	¢		l	¢	¢	l	¢	¢	¢
Cook 1998 [12]	l	¢	¢	¢	l	¢		l	¢		¢	l	¢	l	¢	¢	¢	l		¢					l	¢	¢	l	¢			¢		l	¢			l	¢		l	¢		l		¢
DELBI 2008 [13]	l	¢	¢	¢	l	¢		l			¢	l	¢	l		¢	¢	l	¢	¢	l	¢	¢	¢	l	¢	¢	l	¢		¢	¢	¢	l	¢	¢	¢	l	¢	¢	l	¢	¢	l	¢	¢	¢
Fields 2000 [14]	l	¢			l	¢						l	¢	l	¢						l	¢			l	¢	¢	l	¢			¢	¢	l	¢	¢		l		¢	l	¢		l		¢
Foy 2002 [15]														l			¢				l			¢				l	¢									l	¢
Fretheim 2002 [16]	l	¢	¢	¢	l	¢						l	¢	l		¢		l	¢	¢														l	¢	¢	¢
GLIA 2011 [17]					l	¢						l	¢	l			¢	l		¢	l		¢	¢	l		¢	l			¢	¢	¢					l	¢	¢				l		¢	¢
Grilli 2000 [18]	l		¢		l	¢																												l	¢
Guyatt 2002 [19]	l	¢		¢	l	¢		l	¢		¢	l	¢	l		¢		l	¢		l	¢						l		¢		¢
Hargrove 2008 [20]	l	¢	¢	¢	l	¢		l			¢			l		¢		l	¢	¢	l	¢			l	¢		l				¢		l	¢	¢					l	¢	¢	l	¢
Hart 2002 [21]	l		¢		l	¢		l			¢	l	¢					l	¢	¢														l	¢	¢
Hasenfeld 2003 [22]	l	¢	¢		l	¢		l	¢			l	¢	l		¢	¢	l	¢	¢	l	¢		¢	l	¢		l	¢	¢		¢	¢	l	¢			l	¢		l	¢
Hayward 1995 [23,24]	l	¢	¢	¢	l	¢		l	¢	¢	¢	l	¢	l	¢	¢	¢	l	¢	¢	l	¢	¢	¢	l	¢	¢	l		¢		¢		l	¢	¢	¢	l	¢		l	¢
Hindley 2005 [25]	l		¢		l	¢		l			¢							l	¢	¢	l	¢						l	¢			¢	¢	l	¢			l		¢	l	¢	¢	l		¢	¢
Kulig 2003 [26]					l	¢												l	¢						l	¢		l				¢	¢	l	¢	¢		l		¢	l	¢
Liddle 1996 [27]	l	¢	¢		l	¢	¢							l	¢			l	¢		l			¢				l		¢		¢	¢
Linskey 2010 [28]														l	¢	¢	¢	l	¢		l			¢										l	¢						l	¢
Marshall 2000 [29]	l		¢		l	¢		l	¢	¢		l	¢	l		¢		l		¢	l	¢		¢	l	¢		l	¢		¢	¢		l	¢		¢				l	¢	¢
Mottur-Pilson 1995 [30]	l	¢												l		¢	¢	l		¢	l	¢						l				¢						l	¢
Nonino 2004 [31]	l		¢									l	¢	l			¢	l	¢															l	¢									l			¢
Pentheroudakis 2008 [32]	l		¢		l	¢						l	¢	l		¢									l	¢		l					¢	l		¢	¢	l	¢		l	¢		l	¢	¢	¢
Sanderlin 2007 [33]					l	¢	¢	l	¢			l	¢	l	¢	¢	¢	l		¢	l	¢		¢				l	¢				¢	l	¢		¢				l		¢	l	¢	¢
Sanders 2000 [34]					l	¢		l	¢		¢			l			¢	l		¢	l		¢		l	¢		l	¢	¢		¢		l	¢						l		¢
Savoie 2000 [35]	l	¢	¢	¢	l	¢						l	¢	l		¢		l	¢	¢					l	¢	¢	l	¢	¢		¢		l	¢			l		¢	l	¢	¢
Shaneyfelt 1999 [36]	l	¢	¢		l	¢		l	¢		¢	l	¢	l		¢	¢	l	¢	¢	l	¢			l	¢		l	¢	¢		¢	¢	l	¢			l	¢		l	¢	¢
Shiffman 2003 [37]	l		¢	¢	l	¢						l	¢	l			¢	l	¢	¢	l	¢		¢	l	¢	¢	l	¢	¢	¢	¢	¢	l	¢	¢		l	¢	¢	l	¢	¢	l		¢	¢
Veale 1999 [38]					l	¢								l		¢	¢																	l	¢						l	¢	¢	l		¢
Ward 1996 [39]	l		¢		l	¢						l	¢	l		¢		l		¢	l		¢		l	¢		l		¢		¢		l	¢			l	¢	¢	l	¢
Warriner 2011 [40]					l	¢						l	¢					l	¢	¢					l	¢	¢	l		¢		¢						l	¢		l		¢	l		¢
WHO 2003 [41]	l		¢		l	¢						l	¢	l		¢	¢	l		¢	l		¢		l	¢		l	¢			¢	¢	l	¢	¢	¢	l	¢		l		¢	l	¢		¢
Woolf 1995 [42]					l	¢		l		¢		l	¢	l		¢	¢	l		¢					l	¢								l		¢		l	¢		l	¢
l: Appraisal tool comprises at least one question in this quality dimension
¢: Appraisal tool comprises at least one questions dealing with this item.
Literature
1. ADAPTE Collaboration (2010) Guideline adaption: a resource toolkit; version 2.0. Available: http://www.g-i-n.net/document-store/adapte-resource-toolkit-guideline-adaptation-version-2. Accessed 30 April 2012.
2. AGREE Next Steps Consortium (2009) Appraisal of guidelines for research and evaluation II: AGREE II instrument. Available: http://www.agreetrust.org/index.aspx?o=1397. Accessed 02 December 2011.
3. American Psychological Association (2002) Criteria for evaluating treatment guidelines. Am Psychol 57: 1052-1059.
4. American Professional Wound Care Association (2010) SELECT: evaluation and implementation of clinical practice guidelines; a guidance document from the American Professional Wound Care Association. Adv Skin Wound Care 23: 161-168.
5. Baxter NN, Palda VA (2003) Guidelines for colorectal surgery. Semin Colon Rectal Surg 14: 19-25.
6. Bundesärztekammer, Kassenärztliche Bundesvereinigung (1997) Beurteilungskriterien für Leitlinien in der medizinischen Versorgung: Beschlüsse der Vorstände von Bundesärztekammer und Kassenärztlicher Bundesvereinigung, Juni 1997. Dtsch Arztebl 94: A2154-A2155.
7. Calder L, Hébert P, Carter A, Gaham I (1997) Review of published recommendations and guidelines for the transfusion of allogenieic red blood cell and plasma. Can Med Assoc J 156(11 Suppl): S1-S8.
8. Chong C, Chen I, Naglie G, Krahn M (2009) How well do guidelines incorporate evidence on patient preferences? J Gen Intern Med 24: 977-982.
9. Chou R (2008) Using evidence in pain practice: part II; interpreting and applying systematic reviews and clinical practice guidelines. Pain Med 9: 531-541.
10. Chou R (2008) Using evidence in pain practice: part I; assessing quality of systematic reviews and clinical practice guidelines. Pain Med 9: 518-530.
11. Cluzeau FA, Littlejohns P, Grimshaw JM, Feder G, Moran SE (1999) Development and application of a generic methodology to assess the quality of clinical guidelines. Int J Qual Health Care 11: 21-28.
12. Cook DJ, Ellrodt AG, Calvin J, Levy MM (1998) How to use practice guidelines in the intensive care unit: diagnosis and management of unstable angina. Crit Care Med 26: 599-606.
13. Arbeitsgemeinschaft der Wissenschaftlichen Medizinischen Fachgesellschaften, Ärztliches Zentrum für Qualität in der Medizin (2008) Deutsches Instrument zur methodischen Leitlinien-Bewertung (DELBI): Fassung 2005/2006 + Domäne 8 (2008). Available: http://www.aezq.de/mdb/edocs/pdf/literatur/delbi-fassung-2005-2006-domaene-8-2008.pdf. Accessed 25 November 2011.
14. Fields SD (2000) Clinical practice guidelines: finding and appraising useful, relevant recommendations for geriatric care. Geriatrics 55: 59-63.
15. Foy R, MacLennan G, Grimshaw J, Penney G, Campbell M, et al. (2002) Attributes of clinical recommendations that influence change in practice following audit and feedback. J Clin Epidemiol 55: 717-722.
16. Fretheim A, Williams JW Jr, Oxman AD, Herrin J (2002) The relation between methods and recommendations in clinical practice guidelines for hypertension and hyperlipidemia. J Fam Pract 51: 963-968.
17. Kashyap N, Dixon J, Michel G, Brandt C, Shiffman RN (2011) GLIA: GuideLine Implementability Appraisal v. 2.0. Available: http://gem.med.yale.edu/glia/doc/GLIA_v2.pdf. Accessed 28 December 2011.
18. Grilli R, Magrini N, Penna A, Mura G, Liberati A (2000) Practice guidelines developed by specialty societies: the need for a critical appraisal. Lancet 355: 103-106.
19. Guyatt G, Hayward RS, Richardson WS, Green L, Wilson MC, et al. (2002) Moving from evidence to action. In: Guyatt G, Drummond R, editors. Users’ guides to the medical literature. Chicago: AMA Press. pp. 175-199.
20. Hargrove P, Griffer M, Lund B (2008) Procedures for using clinical practice guidelines. Lang Speech Hear Serv Sch 39: 289-302.
21. Hart R, Bailey R (2002) An assessment of guidelines for prevention of ischemic stroke. Neurology 59: 977-982.
22. Hasenfeld R, Shekelle PG (2003) Is the methodological quality of guidelines declining in the US? Comparison of the quality of US Agency for Health Care Policy and Research (AHCPR) guidelines with those published subsequently. Qual Saf Health Care 12: 428-434.
23. Hayward RSA, Wilson MC, Tunis SR, Bass EB, Guyatt G (1995) Users' guides to the medical literature; VIII; how to use clinical practice guidelines; A; are the recommendations valid? JAMA 274: 570-574.
24. Wilson MC, Hayward RS, Tunis SR, Bass EB, Guyatt G (1995) Users' guides to the medical literature: VIII; how to use clinical practice guidelines; B; what are the recommendations and will they help you in caring for your patients? JAMA 274: 1630-1632.
25. Hindley C, Hinsliff S, Thomson A (2005) Developing a tool to appraise fetal monitoring guidelines for women at low obstetric risk. J Adv Nurs 52: 307-314.
26. Kulig M, Schulte E, Willich S (2003) Comparing methodological quality and consistency of international guidelines for the management of patients with chronic heart failure. Eur J Heart Fail 5: 327-335.
27. Liddle J, Williamson M, Irwig L (1996) Method for Evaluation Research Guidelines Evidence (MERGE). Sydney: New South Wales Department of Health. Available: http://www0.health.nsw.gov.au/pubs/1996/pdf/mergetot.pdf.
28. Linskey M (2010) Defining excellence in evidence-based medicine clinical practice guidelines. Clin Neurosurg 57: 28-37.
29. Marshall JK (2000) A critical approach to clinical practice guidelines. Can J Gastroenterol 14: 505-509.
30. Mottur-Pilson C (1995) Internists' evaluation of guidelines: the IMCARE Practice Guidelines Network. Int J Qual Health Care 7: 31-37.
31. Nonino F, Liberati A (2004) Essential requirements for practice guidelines at national and local levels. Neurol Sci 25: 2-7.
32. Pentheroudakis G, Stahel R, Hansen H, Pavlidis N (2008) Heterogeneity in cancer guidelines: should we eradicate or tolerate? Ann Oncol 19: 2067-2078.
33. Sanderlin B, AbdulRahim N (2007) Evidence-based medicine, part 6: an introduction to critical appraisal of clinical practice guidelines. J Am Osteopath Assoc 107: 321-324.
34. Sanders GD, Nease RF Jr, Owens DK (2000) Design and pilot evaluation of a system to develop computer-based site-specific practice guidelines from decision models. Med Decis Making 20: 145-159.
35. Savoie I, Kazanjian A, Bassett K (2000) Do clinical practice guidelines reflect research evidence? J Health Serv Res Policy 5: 76-82.
36. Shaneyfelt TM, Mayo-Smith MF, Rothwangl J (1999) Are guidelines following guidelines? The methodological quality of clinical practice guidelines in the peer-reviewed medical literature. JAMA 281: 1900-1905.
37. Shiffman RN, Shekelle P, Overhage JM, Slutsky J, Grimshaw J, et al. (2003) Standardized reporting of clinical practice guidelines: a proposal from the Conference on Guideline Standardization. Ann Intern Med 139: 493-498.
38. Veale B, Weller D, Silagy C (1999) Clinical practice guidelines and Australian general practice: contemporary issues. Aust Fam Physician 28: 744-749.
39. Ward JE, Grieco V (1996) Why we need guidelines for guidelines: a study of the quality of clinical practice guidelines in Australia. Med J Aust 165: 574-576.
40. Warriner R, Carter M (2011) The current state of evidence-based protocols in wound care. Plast Reconstr Surg 127(Suppl 1): 144S-153S.
41. World Health Organization (2003) Guidelines for WHO guidelines. Available: http://whqlibdoc.who.int/hq/2003/EIP_GPE_EQC_2003_1.pdf. Accessed 18 November 2011.
42. Woolf SH (1995) Practice guidelines: what the family physician should know. Am Fam Physician 51: 1455-1463.
